# Supplementary material for: Combined effect of microbially derived cecal SCFA and host genetics on feed efficiency in broiler chickens
Source: Microbiome. 2023 Sep 1;11:198. doi: 10.1186/s40168-023-01627-6 (PMC10472625; doi:10.1186/s40168-023-01627-6)
Supplement: Supplementary file 2 — Additional file 1: Table S1. Feed ingredients and nutrients composition for chickens during the experiment. [file 40168_2023_1627_MOESM1_ESM.xlsx]

## Sheet: Sheet1
Table S1. Feed ingredients and nutrients composition for chickens during the experiment
Ingredients, %		Nutrients composition
Corn	67.35	Metabolizable energy, KJ/kg	12133.6
Soybean meal	28	Crude protein, %	18.3
Soybean oil	0.4	Arginine, %	1.14
Limestone	1.9	Lysine, %	1.07
Monocalcium phosphate	1	Methionine, %	0.47
Salt	0.4	Methionine + Cystine, %	0.77
Lysine	0.22	Threonine, %	0.73
Methionine	0.17	Tryptophan, %	0.24
Choline chloride	0.14	Calcium, %	1.01
Premix1	0.42	Available phosphorus, %	0.31
Total	100
1Premix supplied per kilogram of diet: vitamin A, 13,200 IU; vitamin D3, 5,000 IU; vitamin E, 60 IU; vitamin K3, 8.0 mg; thiamine, 4.0 mg; riboflavin, 12.0 mg; pyridoxine, 12.0 mg; cobalamin, 0.4 mg; nicotinic acid, 80 mg; pantothenic acid, 24 mg; folic acid, 2.0 mg; biotin, 3.0 mg; iron, 70.0 mg; copper, 8.5 mg; zinc, 45.0 mg; manganese, 60.0 mg; iodine, 0.85 mg; selenium, 0.20 mg; cobalt, 0.25 …
