# Supplementary material for: Combined effect of microbially derived cecal SCFA and host genetics on feed efficiency in broiler chickens
Source: Microbiome. 2023 Sep 1;11:198. doi: 10.1186/s40168-023-01627-6 (PMC10472625; doi:10.1186/s40168-023-01627-6)
Supplement: Supplementary file 3 — Additional file 2: Table S2. Descriptive statistics for phenotypes. [file 40168_2023_1627_MOESM2_ESM.xlsx]

## Sheet: Sheet1
Table S2. Descriptive statistics for phenotypes
Traits	unit	N	Mean ± SD	CV, %	Maximum	Minimum
BW-28d	g	464	1075.22 ± 76.12	0.070798	1220	880
BW-40d	g	464	2210.88 ± 110.85	0.0501372	2480	1830
ADG	g/d	464	94.64 ± 7.47	0.0789693	114.17	72.5
ADFI	g/d	464	157.5 ± 11.11	0.0705262	188.5	121
FCR	-	464	1.67 ± 0.08	0.0496407	2.01	1.42
RFI	g	464	0.11 ± 6.5	-	21.58	-22.8
RBR	%	464	11.63 ± 0.84	0.072485	15.02	8.84
RTH	%	464	12.13 ± 0.75	0.0617477	14.98	7.92
ABR	%	464	1.54 ± 0.42	0.271429	2.71	0
N = the number of non-missing values; SD = standard deviation; CV = variation coefficient; BW-28d = body weight at 28 days of age; BW-40d = body weight at 40 days of age; ADG = average daily gain; ADFI = average daily feed intake; FCR = feed conversion ratio; RFI = residual feed intake; RBR = ratio of breast (right side) based on live weight of 41 days of age; RTH = ratio of thigh weight (right s…
