# Supplementary material for: Combined effect of microbially derived cecal SCFA and host genetics on feed efficiency in broiler chickens
Source: Microbiome. 2023 Sep 1;11:198. doi: 10.1186/s40168-023-01627-6 (PMC10472625; doi:10.1186/s40168-023-01627-6)
Supplement: Supplementary file 14 — Additional file 13: Table S3. Detailed information on the SNPs associated with the SCFAs. [file 40168_2023_1627_MOESM13_ESM.xlsx]

## Sheet: Sheet1
Table S3. Detailed information on the SNPs associated with the SCFAs
Traits	Chr	Position	Region	Minor allele	Major allele	MAF	beta	se	P-value	PVE
Propionate	4	29414391	Intron	A	G	0.215	-0.316	0.057	5.43103e-08	0.0630636
	4	29416961	Intron	C	T	0.195	-0.33	0.058	3.58196e-08	0.0647631
	4	29417189	Intron	A	G	0.191	-0.382	0.058	2.97202e-10	0.0843159
Butyrate	2	11072248	-	T	C	0.106	-0.517	0.094	7.55532e-08	0.0617044
	7	1661848	Intron	A	G	0.253	-0.438	0.08	1.00464e-07	0.0605414
Isovalerate	6	28682597	Intron	C	T	0.261	0.346462	0.0627306	7.54932e-08	0.0616855
	6	28683125	Intron	A	G	0.456	0.29137	0.0527917	7.69665e-08	0.0616066
	6	28683344	Intron	T	C	0.261	0.35434	0.0624883	3.51149e-08	0.0648075
	6	28721051	Intron	A	G	0.374	0.312355	0.0562163	6.35951e-08	0.062385
	6	28721636	Intron	T	C	0.371	0.308536	0.0564196	9.97489e-08	0.0605491
Valerate	6	28682597	Intron	C	T	0.261	0.414369	0.0716174	1.9218e-08	0.0672923
	6	28683125	Intron	A	G	0.454	0.359068	0.0600285	6.70299e-09	0.071591
	6	28683344	Intron	T	C	0.261	0.424172	0.071232	7.75546e-09	0.0709959
	6	28713559	Intron	A	G	0.283	0.378893	0.0692904	1.00477e-07	0.0605408
	6	28717365	Intron	C	T	0.38	0.350906	0.0633583	7.01181e-08	0.0620091
	6	28720021	Intron	A	C	0.369	0.34686	0.0632056	9.09099e-08	0.0609492
	6	28720340	Intron	A	G	0.366	0.37054	0.0634259	1.42382e-08	0.0685164
	6	28720645	Intron	A	G	0.373	0.372972	0.0632433	1.05786e-08	0.069729
	6	28721051	Intron	A	G	0.375	0.396009	0.0625759	9.74794e-10	0.0794553
	6	28721636	Intron	T	C	0.372	0.395242	0.0629483	1.29052e-09	0.0783114
	6	28721831	Intron	A	G	0.376	0.3792	0.0626827	4.62393e-09	0.0731061
	6	28757115	Intron	A	G	0.31	0.388803	0.0705896	8.20071e-08	0.0613699
	6	28758155	Intron	A	G	0.292	0.387788	0.071032	1.0511e-07	0.0603569
	6	28760598	-	T	C	0.286	0.395608	0.070808	5.45552e-08	0.0630335
	6	28760842	-	T	A	0.3	0.39009	0.0687184	3.42057e-08	0.064939
	6	28761076	-	C	T	0.303	0.398868	0.070797	4.27536e-08	0.0640285
	6	28792315	Intron	G	A	0.362	0.355442	0.0612193	1.72615e-08	0.0677305
	6	28792332	Intron	T	C	0.351	0.355561	0.0616297	2.09846e-08	0.0669333
	6	28802237	Intron	T	C	0.293	0.3891	0.0714483	1.12555e-07	0.0600776
The column "Chr" is the Gallus gallus chromosome
The column "region" is the function area of the gene
The column "MAF" is the allele frequency of the first listed marker
The column "PVE" is the proportion variance of phenotypes explained by SNPs
