# Supplementary material for: Combined effect of microbially derived cecal SCFA and host genetics on feed efficiency in broiler chickens
Source: Microbiome. 2023 Sep 1;11:198. doi: 10.1186/s40168-023-01627-6 (PMC10472625; doi:10.1186/s40168-023-01627-6)
Supplement: Supplementary file 15 — Additional file 14: Table S4. Two-part model association on RFI, FCR and Propionate. [file 40168_2023_1627_MOESM14_ESM.xlsx]

## Sheet: RFI
Two-part model association on RFI
name	absentN	presentN	p1.pvalue	p2.pvalue	p.combine	w.meta.z	w.meta.p	uw.meta.z	uw.meta.p	asso.Pvalue
Eubacterium_nodatum_group	0	292	1	2.45e-12	1.57e-06	4.9539	7.27e-07	4.9539	7.27e-07	2.45e-12
Ruminiclostridium	0	292	1	6.17e-11	7.85e-06	4.62417	3.76e-06	4.62417	3.76e-06	6.17e-11
Lachnospiraceae_FE2018_group	48	244	3.99e-09	0.135446	2.33e-05	5.4728	4.43e-08	5.21662	1.82e-07	3.99e-09
Family_XIII	0	292	1	5.44e-08	0.000233217	3.84406	0.000121014	3.84406	0.000121014	5.44e-08
Eubacterium_coprostanoligenes_group	0	292	1	6.77e-07	0.000822759	3.51281	0.00044339	3.51281	0.00044339	6.77e-07
Erysipelotrichaceae	0	292	1	2.74e-06	0.00165604	3.31578	0.000913879	3.31578	0.000913879	2.74e-06
Erysipelotrichales	0	292	1	2.74e-06	0.00165604	3.31578	0.000913879	3.31578	0.000913879	2.74e-06
Erysipelotrichia	0	292	1	2.74e-06	0.00165604	3.31578	0.000913879	3.31578	0.000913879	2.74e-06
Lachnospiraceae_UCG-008	0	292	1	5.24e-06	0.002289	3.22084	0.00127814	3.22084	0.00127814	5.24e-06
Candidatus_Soleaferrea	0	292	1	5.24e-06	0.00228917	3.22082	0.00127823	3.22082	0.00127823	5.24e-06
Defluviitaleaceae	0	292	1	1.26e-05	0.00355529	3.0874	0.00201915	3.0874	0.00201915	1.26e-05
Defluviitaleaceae_UCG-011	0	292	1	1.26e-05	0.00355529	3.0874	0.00201915	3.0874	0.00201915	1.26e-05
Ruminococcaceae_UCG-009	0	292	1	2.03e-05	0.00450182	3.01364	0.00258131	3.01364	0.00258131	2.03e-05
Bacilli	0	292	1	2.35e-05	0.00485026	2.99	0.00278974	2.99	0.00278974	2.35e-05
Lachnospiraceae_FCS020_group	8	284	0.000411168	0.0234032	0.00310204	4.11297	3.91e-05	4.10093	4.11e-05	4.11e-05
Erysipelatoclostridium	0	292	1	4.78e-05	0.00691429	2.87516	0.00403818	2.87516	0.00403818	4.78e-05
Parasutterella	163	129	0.000695058	0.039143	0.005216	-3.93581	8.29e-05	-3.8567	0.000114927	0.000114927
Alcaligenaceae	163	129	0.000695058	0.039143	0.005216	-3.93581	8.29e-05	-3.8567	0.000114927	0.000114927
Burkholderiales	163	129	0.000695058	0.039143	0.005216	-3.93581	8.29e-05	-3.8567	0.000114927	0.000114927
Christensenellaceae_R-7_group	0	292	1	0.000147803	0.0121574	-2.68328	0.00729037	-2.68328	0.00729037	0.000147803
Christensenellaceae	0	292	1	0.000165235	0.0128544	-2.66366	0.00772966	-2.66366	0.00772966	0.000165235
Betaproteobacteria	149	143	0.00565412	0.0106149	0.00774712	-3.60897	0.000307415	-3.76345	0.000167586	0.000167586
Peptostreptococcaceae	0	292	1	0.0002179	0.0147614	-2.61439	0.0089387	-2.61439	0.0089387	0.0002179
Intestinibacter	1	291	0.609872	0.00022355	0.0116763	-2.96673	0.00300982	-2.9706	0.00297223	0.00022355
Family_XIII_AD3011_group	0	292	1	0.00027148	0.0164767	2.57464	0.0100343	2.57464	0.0100343	0.00027148
Eisenbergiella	0	292	1	0.000441876	0.0210209	-2.48458	0.0129706	-2.48458	0.0129706	0.000441876
Rikenellaceae	11	281	0.443975	0.000442931	0.0140232	-2.98757	0.00281205	-3.02542	0.00248291	0.000442931
Alistipes	11	281	0.443975	0.000442931	0.0140232	-2.98757	0.00281205	-3.02542	0.00248291	0.000442931
Lactobacillales	0	292	1	0.000542128	0.0232836	2.4459	0.014449	2.4459	0.014449	0.000542128
Fusicatenibacter	0	292	1	0.000580003	0.0240833	2.43301	0.0149738	2.43301	0.0149738	0.000580003
Lactobacillaceae	0	292	1	0.000657586	0.0256434	2.40889	0.0160013	2.40889	0.0160013	0.000657586
Lactobacillus	0	292	1	0.000657586	0.0256434	2.40889	0.0160013	2.40889	0.0160013	0.000657586
Eubacterium_oxidoreducens_group	9	283	0.0778359	0.0103029	0.0283184	-3.05173	0.00227528	-3.06098	0.00220615	0.00220615
Bacteroidaceae	64	228	0.139401	0.00451549	0.0250891	-2.91262	0.00358415	-3.0531	0.00226492	0.00226492
Bacteroides	64	228	0.139401	0.00451549	0.0250891	-2.91262	0.00358415	-3.0531	0.00226492	0.00226492
Shuttleworthia	0	292	1	0.00305872	0.0553057	2.09429	0.0362341	2.09429	0.0362341	0.00305872
Ruminococcaceae_UCG-013	0	292	1	0.00430785	0.0656342	2.01857	0.0435317	2.01857	0.0435317	0.00430785
Butyricicoccus	7	285	0.112889	0.0147598	0.0408194	2.83756	0.00454596	2.84509	0.00443994	0.00443994
Odoribacter	181	111	0.00620522	0.306473	0.0436088	-2.92152	0.00348331	-2.65829	0.00785388	0.00620522
Holdemania	22	270	0.10618	0.0259436	0.0524851	-2.69818	0.00697199	-2.71717	0.00658426	0.00658426
Bacteroidales	0	292	1	0.00721705	0.0849532	-1.89976	0.0574653	-1.89976	0.0574653	0.00721705
Bacteroidia	0	292	1	0.00721705	0.0849532	-1.89976	0.0574653	-1.89976	0.0574653	0.00721705
Bacteroidetes	0	292	1	0.00721705	0.0849532	-1.89976	0.0574653	-1.89976	0.0574653	0.00721705
Intestinimonas	96	196	0.361502	0.00970305	0.0592256	-2.19902	0.0278766	-2.47398	0.0133615	0.00970305
Proteobacteria	0	292	1	0.0098709	0.0993524	-1.82456	0.0680673	-1.82456	0.0680673	0.0098709
Ruminiclostridium_9	4	288	0.260127	0.0102086	0.0515318	-1.00203	0.316331	-1.02007	0.307696	0.0102086
Tyzzerella_3	28	264	0.219971	0.0189195	0.0645117	2.48395	0.0129934	2.527	0.0115042	0.0115042
Ruminococcaceae_UCG-014	0	292	1	0.0138933	0.11787	-1.73949	0.0819485	-1.73949	0.0819485	0.0138933
Enterococcus	124	168	0.0160341	0.523403	0.0916093	2.40554	0.0161484	2.15402	0.0312384	0.0160341
Enterococcaceae	124	168	0.0160341	0.523403	0.0916093	2.40554	0.0161484	2.15402	0.0312384	0.0160341
Anaerotruncus	0	292	1	0.0172438	0.131316	1.68395	0.092191	1.68395	0.092191	0.0172438
Lachnospiraceae_NK4A136_group	2	290	0.113911	0.0772563	0.0938102	-2.36671	0.0179472	-2.36717	0.0179246	0.0179246
Eubacterium_brachy_group	99	193	0.247837	0.0343734	0.0922985	-2.13064	0.0331187	-2.31315	0.0207146	0.0207146
Flavonifractor	25	267	0.31065	0.0289654	0.0948584	-2.22197	0.0262851	-2.2612	0.0237471	0.0237471
Clostridia	0	292	1	0.0240024	0.154927	-1.596	0.110488	-1.596	0.110488	0.0240024
Clostridiales	0	292	1	0.0240901	0.15521	-1.59501	0.110709	-1.59501	0.110709	0.0240901
Porphyromonadaceae	5	287	0.786989	0.0246405	0.139254	-1.7678	0.0770938	-1.77994	0.0750858	0.0246405
Barnesiella	5	287	0.786989	0.0281239	0.148772	-1.73175	0.0833188	-1.74357	0.0812346	0.0281239
Eggerthella	1	291	0.317093	0.0415299	0.114756	-2.14739	0.0317624	-2.14865	0.0316622	0.0316622
Anaerostipes	0	292	1	0.0323953	0.179987	1.51285	0.130317	1.51285	0.130317	0.0323953
Roseburia	160	132	0.150107	0.0329341	0.070311	0.432805	0.665157	-0.490542	0.62375	0.0329341
Lachnospiraceae_UCG-006	67	225	0.661861	0.0335941	0.149113	-0.950543	0.341837	-1.19329	0.232757	0.0335941
Marvinbryantia	6	286	0.263756	0.0345884	0.0955138	-0.680236	0.496355	-0.703986	0.481441	0.0345884
Allobaculum	94	198	0.0359929	0.56201	0.142226	-1.41019	0.158485	-1.07279	0.283367	0.0359929
Ruminiclostridium_1	49	243	0.970607	0.0361268	0.187256	-1.36874	0.17108	-1.5078	0.131607	0.0361268
Eubacterium_ventriosum_group	27	265	0.348096	0.0441509	0.123971	2.0474	0.0406185	2.08663	0.0369213	0.0369213
Ruminococcaceae_NK4A214_group	0	292	1	0.0385465	0.196333	-1.463	0.143467	-1.463	0.143467	0.0385465
Gordonibacter	8	284	0.59549	0.041181	0.156598	-1.80409	0.071217	-1.8191	0.0688957	0.041181
Gastranaerophilales	31	261	0.975686	0.0421698	0.202841	-1.37679	0.168578	-1.45828	0.144763	0.0421698
Cyanobacteria	31	261	0.975686	0.0421698	0.202841	-1.37679	0.168578	-1.45828	0.144763	0.0421698
Melainabacteria	31	261	0.975686	0.0421698	0.202841	-1.37679	0.168578	-1.45828	0.144763	0.0421698
Ruminococcaceae_UCG-010	3	289	0.0458162	0.873661	0.20007	1.30757	0.19102	1.29971	0.193699	0.0458162
Euryarchaeota	107	185	0.571219	0.0675761	0.196471	-1.45657	0.145236	-1.69287	0.0904801	0.0675761
Methanobacteria	132	160	0.360906	0.126575	0.213733	-1.53538	0.124691	-1.72632	0.0842893	0.0842893
Methanobacterium	132	160	0.360906	0.126575	0.213733	-1.53538	0.124691	-1.72632	0.0842893	0.0842893
Methanobacteriaceae	132	160	0.360906	0.126575	0.213733	-1.53538	0.124691	-1.72632	0.0842893	0.0842893
Methanobacteriales	132	160	0.360906	0.126575	0.213733	-1.53538	0.124691	-1.72632	0.0842893	0.0842893
Lachnospiraceae_NC2004_group	0	292	1	0.0846378	0.290926	-1.21933	0.22272	-1.21933	0.22272	0.0846378
Lachnospiraceae_ND3007_group	192	100	0.0896031	0.924349	0.287792	1.57517	0.115218	1.13317	0.257145	0.0896031
Ruminococcus_1	2	290	0.121387	0.0999338	0.110139	0.0602581	0.95195	0.06802	0.94577	0.0999338
Gammaproteobacteria	18	274	0.411733	0.133221	0.234204	-1.62603	0.103943	-1.64216	0.100556	0.100556
Escherichia-Shigella	18	274	0.411733	0.133221	0.234204	-1.62603	0.103943	-1.64216	0.100556	0.100556
Enterobacteriaceae	18	274	0.411733	0.133221	0.234204	-1.62603	0.103943	-1.64216	0.100556	0.100556
Enterobacteriales	18	274	0.411733	0.133221	0.234204	-1.62603	0.103943	-1.64216	0.100556	0.100556
Firmicutes	0	292	1	0.117749	0.343145	1.10612	0.268673	1.10612	0.268673	0.117749
Lachnospiraceae_UCG-010	48	244	0.51843	0.128429	0.258034	-1.4704	0.141455	-1.53166	0.125606	0.125606
Bacillus	19	273	0.531446	0.148593	0.281014	1.44365	0.148837	1.46394	0.143211	0.143211
Bacillaceae	19	273	0.531446	0.148593	0.281014	1.44365	0.148837	1.46394	0.143211	0.143211
Bacillales	19	273	0.531446	0.148593	0.281014	1.44365	0.148837	1.46394	0.143211	0.143211
Peptococcus	41	251	0.156194	0.238774	0.193119	-0.30739	0.758547	-0.169659	0.865278	0.156194
Ruminococcaceae	0	292	1	0.162026	0.402524	-0.988741	0.32279	-0.988741	0.32279	0.162026
Clostridiales_vadinBB60_group	3	289	0.41517	0.251856	0.323362	-1.38518	0.165996	-1.38641	0.165621	0.165621
Family_XIII_UCG-001	10	282	0.541846	0.193563	0.323854	1.34196	0.179607	1.35067	0.176801	0.176801
Desulfovibrionaceae	0	292	1	0.184924	0.430028	-0.937444	0.34853	-0.937444	0.34853	0.184924
Desulfovibrionales	0	292	1	0.184924	0.430028	-0.937444	0.34853	-0.937444	0.34853	0.184924
Deltaproteobacteria	0	292	1	0.184924	0.430028	-0.937444	0.34853	-0.937444	0.34853	0.184924
Actinobacteria	1	291	0.189598	0.717412	0.368808	0.673675	0.500518	0.671646	0.501809	0.189598
Bifidobacterium	1	291	0.189598	0.717412	0.368808	0.673675	0.500518	0.671646	0.501809	0.189598
Bifidobacteriaceae	1	291	0.189598	0.717412	0.368808	0.673675	0.500518	0.671646	0.501809	0.189598
Bifidobacteriales	1	291	0.189598	0.717412	0.368808	0.673675	0.500518	0.671646	0.501809	0.189598
Desulfovibrio	36	256	0.439203	0.287016	0.355047	-1.28353	0.199305	-1.29982	0.193661	0.193661
Eubacterium_hallii_group	0	292	1	0.207452	0.455469	0.89138	0.372725	0.89138	0.372725	0.207452
Eubacteriaceae	0	292	1	0.24019	0.490092	-0.830506	0.406253	-0.830506	0.406253	0.24019
Ruminococcus_gauvreauii_group	0	292	1	0.242832	0.49278	0.825857	0.408885	0.825857	0.408885	0.242832
Pseudobutyrivibrio	8	284	0.61939	0.3343	0.455041	1.02923	0.303371	1.03393	0.301167	0.301167
Ruminococcaceae_UCG-005	0	292	1	0.323283	0.56858	-0.698434	0.484906	-0.698434	0.484906	0.323283
Coprococcus_1	0	292	1	0.330147	0.574585	-0.688593	0.49108	-0.688593	0.49108	0.330147
Subdoligranulum	0	292	1	0.340082	0.583166	-0.674582	0.499942	-0.674582	0.499942	0.340082
Anaerofustis	1	291	0.609872	0.409066	0.499477	-0.944167	0.345085	-0.94455	0.344888	0.344888
Peptococcaceae	0	292	1	0.37474	0.61216	-0.627649	0.530234	-0.627649	0.530234	0.37474
Collinsella	20	272	0.412586	0.853444	0.593396	0.473628	0.635766	0.448748	0.653613	0.412586
Bilophila	0	292	1	0.430772	0.656332	-0.557109	0.577453	-0.557109	0.577453	0.430772
Incertae_Sedis	133	159	0.467436	0.702736	0.573135	0.820683	0.411827	0.783678	0.433229	0.433229
Oscillospira	122	170	0.802433	0.51055	0.640064	-0.547278	0.584188	-0.642181	0.520755	0.51055
Tyzzerella	0	292	1	0.516491	0.718673	-0.458746	0.646417	-0.458746	0.646417	0.516491
Actinobacteria	0	292	1	0.554861	0.74489	-0.417541	0.676283	-0.417541	0.676283	0.554861
Blautia	0	292	1	0.566923	0.752943	0.404882	0.685564	0.404882	0.685564	0.566923
Coriobacteriaceae	0	292	1	0.593671	0.7705	-0.377259	0.705981	-0.377259	0.705981	0.593671
Coriobacteriales	0	292	1	0.593671	0.7705	-0.377259	0.705981	-0.377259	0.705981	0.593671
Coriobacteriia	0	292	1	0.593671	0.7705	-0.377259	0.705981	-0.377259	0.705981	0.593671
Eubacterium	202	90	0.659294	0.868802	0.756833	0.372676	0.70939	0.194954	0.845429	0.659294
Anaerofilum	4	288	0.775258	0.75761	0.766383	-0.419987	0.674495	-0.420109	0.674406	0.674406
Ruminococcus_2	61	231	0.692832	0.883762	0.782495	0.219087	0.826582	0.175936	0.860344	0.692832
Lachnospiraceae	0	292	1	0.722016	0.849715	0.251564	0.801378	0.251564	0.801378	0.722016
Streptococcus	192	100	0.735077	0.885799	0.806926	0.36666	0.713873	0.340827	0.733234	0.733234
Streptococcaceae	192	100	0.735077	0.885799	0.806926	0.36666	0.713873	0.340827	0.733234	0.733234
Papillibacter	37	255	0.988135	0.747786	0.859601	-0.200312	0.841236	-0.216862	0.828316	0.747786
Ruminiclostridium_5	0	292	1	0.749861	0.865945	0.225442	0.821636	0.225442	0.821636	0.749861
Faecalibacterium	0	292	1	0.94391	0.97155	0.0497499	0.960322	0.0497499	0.960322	0.94391
Mollicutes_RF9	0	292	1	0.95323	0.976335	-0.0414725	0.966919	-0.0414725	0.966919	0.95323
Mollicutes	0	292	1	0.954595	0.977034	-0.0402605	0.967885	-0.0402605	0.967885	0.954595
Tenericutes	0	292	1	0.954595	0.977034	-0.0402605	0.967885	-0.0402605	0.967885	0.954595
Lachnoclostridium	0	292	1	0.962604	0.981124	0.0331539	0.973552	0.0331539	0.973552	0.962604

## Sheet: FCR
Two-part model association on FCR
name	absentN	presentN	p1.pvalue	p2.pvalue	p.combine	w.meta.z	w.meta.p	uw.meta.z	uw.meta.p	asso.z	asso.Pvalue
Eubacterium_brachy_group	99	193	0.780619	0.0275273	0.146589	-1.44761	0.147727	-1.75537	0.0791957	-2.20396	0.0275273
Eubacterium_coprostanoligenes_group	0	292	1	8.67312e-06	0.00294502	3.14511	0.00166024	3.14511	0.00166024	4.44786	8.67312e-06
Eubacterium_hallii_group	0	292	1	0.379407	0.61596	0.62154	0.534245	0.62154	0.534245	0.87899	0.379407
Eubacterium_nodatum_group	0	292	1	6.10576e-06	0.00247098	3.19803	0.00138371	3.19803	0.00138371	4.52269	6.10576e-06
Eubacterium_oxidoreducens_group	9	283	0.327297	0.35639	0.341534	-1.34527	0.178537	-1.3448	0.178689	-1.3448	0.178689
Eubacterium_ventriosum_group	27	265	0.639109	0.135776	0.294577	1.34975	0.177096	1.38639	0.165627	1.49171	0.135776
Ruminococcus_gauvreauii_group	0	292	1	0.233709	0.483435	0.842064	0.399752	0.842064	0.399752	1.19086	0.233709
Actinobacteria	1	291	0.26407	0.474024	0.353802	1.29645	0.194821	1.29596	0.194988	1.29596	0.194988
Actinobacteria	0	292	1	0.689532	0.830381	0.282482	0.777574	0.282482	0.777574	0.39949	0.689532
Alcaligenaceae	163	129	0.0175004	0.00698264	0.0110544	-3.26352	0.00110039	-3.58764	0.000333681	-3.58764	0.000333681
Alistipes	11	281	0.516697	0.0144235	0.0863283	-2.16368	0.0304891	-2.18848	0.0286343	-2.44654	0.0144235
Allobaculum	94	198	0.0190447	0.521428	0.0996516	-1.58076	0.113933	-1.20456	0.228372	-2.34466	0.0190447
Anaerofilum	4	288	0.998941	0.70836	0.841195	0.263615	0.792077	0.265439	0.790671	0.37406	0.70836
Anaerofustis	1	291	0.874234	0.808259	0.8406	0.283415	0.776858	0.283518	0.77678	0.283518	0.77678
Anaerostipes	0	292	1	0.0125422	0.111992	1.7653	0.0775134	1.7653	0.0775134	2.49651	0.0125422
Anaerotruncus	0	292	1	0.132213	0.36361	1.0645	0.287101	1.0645	0.287101	1.50543	0.132213
Bacillaceae	19	273	0.486346	0.212739	0.321659	1.3595	0.173988	1.37334	0.169645	1.37334	0.169645
Bacillales	19	273	0.486346	0.212739	0.321659	1.3595	0.173988	1.37334	0.169645	1.37334	0.169645
Bacilli	0	292	1	0.00326096	0.0571049	2.08031	0.0374971	2.08031	0.0374971	2.942	0.00326096
Bacillus	19	273	0.486346	0.212739	0.321659	1.3595	0.173988	1.37334	0.169645	1.37334	0.169645
Bacteroidaceae	64	228	0.727391	0.0125792	0.0956556	-1.81056	0.0702095	-2.01106	0.0443195	-2.49547	0.0125792
Bacteroidales	0	292	1	0.25855	0.508478	-0.798906	0.424345	-0.798906	0.424345	-1.12982	0.25855
Bacteroides	64	228	0.727391	0.0125792	0.0956556	-1.81056	0.0702095	-2.01106	0.0443195	-2.49547	0.0125792
Bacteroidetes	0	292	1	0.25855	0.508478	-0.798906	0.424345	-0.798906	0.424345	-1.12982	0.25855
Bacteroidia	0	292	1	0.25855	0.508478	-0.798906	0.424345	-0.798906	0.424345	-1.12982	0.25855
Barnesiella	5	287	0.55445	0.255704	0.376531	-0.375162	0.70754	-0.385726	0.6997	-1.1366	0.255704
Betaproteobacteria	149	143	0.0502665	0.00268024	0.0116072	-3.0786	0.00207975	-3.50718	0.000452881	-3.50718	0.000452881
Bifidobacteriaceae	1	291	0.26407	0.474024	0.353802	1.29645	0.194821	1.29596	0.194988	1.29596	0.194988
Bifidobacteriales	1	291	0.26407	0.474024	0.353802	1.29645	0.194821	1.29596	0.194988	1.29596	0.194988
Bifidobacterium	1	291	0.26407	0.474024	0.353802	1.29645	0.194821	1.29596	0.194988	1.29596	0.194988
Bilophila	0	292	1	0.633779	0.796102	-0.336876	0.73621	-0.336876	0.73621	-0.476415	0.633779
Blautia	0	292	1	0.29511	0.54324	0.740325	0.459103	0.740325	0.459103	1.04698	0.29511
Burkholderiales	163	129	0.0175004	0.00698264	0.0110544	-3.26352	0.00110039	-3.58764	0.000333681	-3.58764	0.000333681
Butyricicoccus	7	285	0.148483	0.0483918	0.0847666	2.41276	0.0158324	2.41747	0.0156288	2.41747	0.0156288
Candidatus_Soleaferrea	0	292	1	0.0158023	0.125707	1.70657	0.0879028	1.70657	0.0879028	2.41345	0.0158023
Christensenellaceae	0	292	1	0.00633381	0.0795852	-1.93039	0.0535588	-1.93039	0.0535588	-2.72998	0.00633381
Christensenellaceae_R-7_group	0	292	1	0.00587832	0.0766702	-1.94772	0.0514484	-1.94772	0.0514484	-2.75449	0.00587832
Clostridia	0	292	1	0.0979544	0.312977	-1.17016	0.241938	-1.17016	0.241938	-1.65485	0.0979544
Clostridiales	0	292	1	0.0981584	0.313302	-1.16945	0.242224	-1.16945	0.242224	-1.65385	0.0981584
Clostridiales_vadinBB60_group	3	289	0.460545	0.419513	0.43955	0.0433715	0.965405	0.0490139	0.960908	0.807266	0.419513
Collinsella	20	272	0.302767	0.783755	0.487129	0.567001	0.570714	0.534636	0.592902	1.03052	0.302767
Coprococcus_1	0	292	1	0.632449	0.795266	-0.338197	0.735214	-0.338197	0.735214	-0.478283	0.632449
Coriobacteriaceae	0	292	1	0.86256	0.928741	0.122412	0.902573	0.122412	0.902573	0.173116	0.86256
Coriobacteriales	0	292	1	0.86256	0.928741	0.122412	0.902573	0.122412	0.902573	0.173116	0.86256
Coriobacteriia	0	292	1	0.86256	0.928741	0.122412	0.902573	0.122412	0.902573	0.173116	0.86256
Cyanobacteria	31	261	0.804636	0.045349	0.191022	-1.5182	0.128965	-1.59011	0.11181	-2.0014	0.045349
Defluviitaleaceae	0	292	1	0.000213895	0.0146252	2.61772	0.00885198	2.61772	0.00885198	3.70201	0.000213895
Defluviitaleaceae_UCG-011	0	292	1	0.000213895	0.0146252	2.61772	0.00885198	2.61772	0.00885198	3.70201	0.000213895
Deltaproteobacteria	0	292	1	0.301075	0.548703	-0.73124	0.464632	-0.73124	0.464632	-1.03413	0.301075
Desulfovibrio	36	256	0.370826	0.0872706	0.179895	-1.8002	0.0718286	-1.84194	0.0654834	-1.84194	0.0654834
Desulfovibrionaceae	0	292	1	0.301075	0.548703	-0.73124	0.464632	-0.73124	0.464632	-1.03413	0.301075
Desulfovibrionales	0	292	1	0.301075	0.548703	-0.73124	0.464632	-0.73124	0.464632	-1.03413	0.301075
Eggerthella	1	291	0.361645	0.175779	0.25213	-1.60184	0.109192	-1.60238	0.109073	-1.60238	0.109073
Eisenbergiella	0	292	1	0.000246745	0.0157081	-2.59198	0.00954249	-2.59198	0.00954249	-3.66562	0.000246745
Enterobacteriaceae	18	274	0.984787	0.818073	0.897568	-0.143495	0.8859	-0.149169	0.881421	-0.230024	0.818073
Enterobacteriales	18	274	0.984787	0.818073	0.897568	-0.143495	0.8859	-0.149169	0.881421	-0.230024	0.818073
Enterococcaceae	124	168	0.317894	0.996647	0.562875	0.863637	0.387787	0.703283	0.481879	0.998794	0.317894
Enterococcus	124	168	0.317894	0.996647	0.562875	0.863637	0.387787	0.703283	0.481879	0.998794	0.317894
Erysipelatoclostridium	0	292	1	0.00118313	0.0343966	2.29309	0.0218429	2.29309	0.0218429	3.24292	0.00118313
Erysipelotrichaceae	0	292	1	0.00434745	0.0659352	2.01652	0.043746	2.01652	0.043746	2.85179	0.00434745
Erysipelotrichales	0	292	1	0.00434745	0.0659352	2.01652	0.043746	2.01652	0.043746	2.85179	0.00434745
Erysipelotrichia	0	292	1	0.00434745	0.0659352	2.01652	0.043746	2.01652	0.043746	2.85179	0.00434745
Escherichia-Shigella	18	274	0.984787	0.818073	0.897568	-0.143495	0.8859	-0.149169	0.881421	-0.230024	0.818073
Eubacteriaceae	0	292	1	0.91029	0.954091	0.0796719	0.936498	0.0796719	0.936498	0.112673	0.91029
Eubacterium	202	90	0.721687	0.893355	0.802947	0.379889	0.704028	0.346669	0.72884	0.356204	0.721687
Euryarchaeota	107	185	0.939696	0.259159	0.493488	-0.539992	0.589203	-0.744391	0.45664	-1.12838	0.259159
Faecalibacterium	0	292	1	0.695291	0.833841	0.276963	0.781808	0.276963	0.781808	0.391685	0.695291
Family_XIII	0	292	1	8.08043e-07	0.000898912	3.48845	0.000485828	3.48845	0.000485828	4.93341	8.08043e-07
Family_XIII_AD3011_group	0	292	1	9.77814e-06	0.003127	3.12684	0.00176695	3.12684	0.00176695	4.42202	9.77814e-06
Family_XIII_UCG-001	10	282	0.784635	0.633035	0.704771	0.135105	0.892528	0.144374	0.885205	0.477459	0.633035
Firmicutes	0	292	1	0.424506	0.651541	0.564715	0.572267	0.564715	0.572267	0.798628	0.424506
Flavonifractor	25	267	0.804327	0.104399	0.289777	-1.27865	0.201019	-1.32345	0.185685	-1.62389	0.104399
Fusicatenibacter	0	292	1	0.00473303	0.0687971	1.99734	0.0457884	1.99734	0.0457884	2.82466	0.00473303
Gammaproteobacteria	18	274	0.984787	0.818073	0.897568	-0.143495	0.8859	-0.149169	0.881421	-0.230024	0.818073
Gastranaerophilales	31	261	0.804636	0.045349	0.191022	-1.5182	0.128965	-1.59011	0.11181	-2.0014	0.045349
Gordonibacter	8	284	0.850655	0.31427	0.517045	-0.566641	0.570958	-0.578427	0.562976	-1.0063	0.31427
Holdemania	22	270	0.582352	0.226597	0.363262	-0.417125	0.676587	-0.466138	0.641117	-1.20917	0.226597
Incertae_Sedis	133	159	0.210086	0.690791	0.380953	0.910498	0.36256	0.604964	0.545203	1.25333	0.210086
Intestinibacter	1	291	0.874234	0.0172027	0.122634	-1.56957	0.116516	-1.57265	0.1158	-2.38235	0.0172027
Intestinimonas	96	196	0.949325	0.0161346	0.123762	-1.28807	0.197722	-1.65626	0.0976697	-2.40586	0.0161346
Lachnoclostridium	0	292	1	0.446062	0.667879	0.538813	0.590016	0.538813	0.590016	0.761996	0.446062
Lachnospiraceae	0	292	1	0.566412	0.752603	0.405415	0.685172	0.405415	0.685172	0.573344	0.566412
Lachnospiraceae_FCS020_group	8	284	0.000333047	0.0331029	0.00332036	4.05784	4.95276e-05	4.04392	5.25639e-05	4.04392	5.25639e-05
Lachnospiraceae_FE2018_group	48	244	3.20187e-06	0.00738477	0.000153769	5.29172	1.21168e-07	5.18762	2.12999e-07	5.18762	2.12999e-07
Lachnospiraceae_NC2004_group	0	292	1	0.629527	0.793427	-0.341103	0.733026	-0.341103	0.733026	-0.482392	0.629527
Lachnospiraceae_ND3007_group	192	100	0.00777403	0.578334	0.0670521	2.69824	0.0069708	2.27515	0.0228969	2.66173	0.00777403
Lachnospiraceae_NK4A136_group	2	290	0.00407393	0.316071	0.0358839	-2.74453	0.00605982	-2.74	0.00614393	-2.87238	0.00407393
Lachnospiraceae_UCG-006	67	225	0.44625	0.0139872	0.079005	-0.896688	0.369886	-1.19919	0.230454	-2.45759	0.0139872
Lachnospiraceae_UCG-008	0	292	1	0.000426015	0.0206401	2.49143	0.0127228	2.49143	0.0127228	3.52342	0.000426015
Lachnospiraceae_UCG-010	48	244	0.791219	0.293677	0.48204	-0.470194	0.638216	-0.555334	0.578666	-1.05009	0.293677
Lactobacillaceae	0	292	1	0.0391707	0.197916	1.45833	0.14475	1.45833	0.14475	2.06239	0.0391707
Lactobacillales	0	292	1	0.0386776	0.196666	1.46201	0.143737	1.46201	0.143737	2.0676	0.0386776
Lactobacillus	0	292	1	0.0391707	0.197916	1.45833	0.14475	1.45833	0.14475	2.06239	0.0391707
Marvinbryantia	6	286	0.31141	0.0311211	0.098445	-0.785108	0.43239	-0.808402	0.418859	-2.15552	0.0311211
Melainabacteria	31	261	0.804636	0.045349	0.191022	-1.5182	0.128965	-1.59011	0.11181	-2.0014	0.045349
Methanobacteria	132	160	0.706246	0.413944	0.540691	-0.723118	0.469608	-0.844197	0.39856	-0.844197	0.39856
Methanobacteriaceae	132	160	0.706246	0.413944	0.540691	-0.723118	0.469608	-0.844197	0.39856	-0.844197	0.39856
Methanobacteriales	132	160	0.706246	0.413944	0.540691	-0.723118	0.469608	-0.844197	0.39856	-0.844197	0.39856
Methanobacterium	132	160	0.706246	0.413944	0.540691	-0.723118	0.469608	-0.844197	0.39856	-0.844197	0.39856
Mollicutes	0	292	1	0.722257	0.849857	0.251337	0.801554	0.251337	0.801554	0.355444	0.722257
Mollicutes_RF9	0	292	1	0.722198	0.849822	0.251393	0.801511	0.251393	0.801511	0.355523	0.722198
Odoribacter	181	111	0.447099	0.0835058	0.193224	-1.32561	0.184968	-1.76137	0.0781754	-1.76137	0.0781754
Oscillospira	122	170	0.835502	0.327947	0.52345	-0.312743	0.754476	-0.544902	0.585821	-0.978258	0.327947
Papillibacter	37	255	0.443543	0.139006	0.248305	1.55031	0.121067	1.58797	0.112294	1.58797	0.112294
Parasutterella	163	129	0.0175004	0.00698264	0.0110544	-3.26352	0.00110039	-3.58764	0.000333681	-3.58764	0.000333681
Peptococcaceae	0	292	1	0.866231	0.930715	-0.119111	0.905188	-0.119111	0.905188	-0.168448	0.866231
Peptococcus	41	251	0.106481	0.546812	0.241299	-0.831347	0.405778	-0.715358	0.474388	-1.61421	0.106481
Peptostreptococcaceae	0	292	1	0.0165414	0.128614	-1.69475	0.090122	-1.69475	0.090122	-2.39674	0.0165414
Porphyromonadaceae	5	287	0.55445	0.24375	0.367624	-0.395533	0.692449	-0.406275	0.68454	-1.16566	0.24375
Proteobacteria	0	292	1	0.361042	0.600867	-0.645859	0.518371	-0.645859	0.518371	-0.913382	0.361042
Pseudobutyrivibrio	8	284	0.113517	0.915337	0.322345	1.06037	0.288978	1.04388	0.29654	1.58258	0.113517
Rikenellaceae	11	281	0.516697	0.0144235	0.0863283	-2.16368	0.0304891	-2.18848	0.0286343	-2.44654	0.0144235
Roseburia	160	132	0.0484837	0.535533	0.161135	2.05315	0.040058	1.83331	0.0667571	1.9731	0.0484837
Ruminiclostridium	0	292	1	2.86746e-06	0.00169336	3.30932	0.000935213	3.30932	0.000935213	4.68009	2.86746e-06
Ruminiclostridium_1	49	243	0.753678	0.676003	0.713785	0.50853	0.611082	0.517402	0.604876	0.517402	0.604876
Ruminiclostridium_5	0	292	1	0.163455	0.404295	0.985386	0.324435	0.985386	0.324435	1.39355	0.163455
Ruminiclostridium_9	4	288	0.662591	0.0544582	0.189957	-1.03982	0.298423	-1.05135	0.293097	-1.92317	0.0544582
Ruminococcaceae	0	292	1	0.3357	0.579396	-0.680729	0.496043	-0.680729	0.496043	-0.962697	0.3357
Ruminococcaceae_NK4A214_group	0	292	1	0.345403	0.58771	-0.667186	0.504653	-0.667186	0.504653	-0.943543	0.345403
Ruminococcaceae_UCG-005	0	292	1	0.269899	0.519518	-0.780147	0.435304	-0.780147	0.435304	-1.1033	0.269899
Ruminococcaceae_UCG-009	0	292	1	0.00398924	0.0631604	2.03577	0.0417736	2.03577	0.0417736	2.87901	0.00398924
Ruminococcaceae_UCG-010	3	289	0.0387009	0.0686116	0.0515299	2.75032	0.00595368	2.74946	0.00596938	2.74946	0.00596938
Ruminococcaceae_UCG-013	0	292	1	0.0203446	0.142635	1.64044	0.100914	1.64044	0.100914	2.31993	0.0203446
Ruminococcaceae_UCG-014	0	292	1	0.289178	0.537752	-0.749482	0.453567	-0.749482	0.453567	-1.05993	0.289178
Ruminococcus_1	2	290	0.236402	0.0141681	0.0578738	0.888435	0.374307	0.897278	0.36957	2.45297	0.0141681
Ruminococcus_2	61	231	0.205933	0.439538	0.300858	-0.512384	0.608382	-0.347794	0.727995	-1.26483	0.205933
Shuttleworthia	0	292	1	0.0242826	0.155829	1.59285	0.111194	1.59285	0.111194	2.25263	0.0242826
Streptococcaceae	192	100	0.176067	0.887895	0.395385	1.32566	0.184953	1.05637	0.290799	1.35296	0.176067
Streptococcus	192	100	0.176067	0.887895	0.395385	1.32566	0.184953	1.05637	0.290799	1.35296	0.176067
Subdoligranulum	0	292	1	0.0188688	0.137364	-1.66037	0.0968407	-1.66037	0.0968407	-2.34811	0.0188688
Tenericutes	0	292	1	0.722257	0.849857	0.251337	0.801554	0.251337	0.801554	0.355444	0.722257
Tyzzerella	0	292	1	0.322194	0.567621	-0.700007	0.483923	-0.700007	0.483923	-0.98996	0.322194
Tyzzerella_3	28	264	0.585785	0.000317841	0.013645	2.81877	0.0048208	2.93114	0.00337718	3.60031	0.000317841

## Sheet: propionate
Two-part model association on propionate
name	absentN	presentN	p1.pvalue	p2.pvalue	p.combine	w.meta.z	w.meta.p	uw.meta.z	uw.meta.p	asso.z	asso.Pvalue
Eubacterium_brachy_group	97	186	0.814854	0.418269	0.583805	0.248881	0.803453	0.40677	0.684177	0.809428	0.418269
Eubacterium_coprostanoligenes_group	1	282	0.692625	0.759046	0.725075	-0.49652	0.619528	-0.49641	0.619605	-0.49641	0.619605
Eubacterium_hallii_group	0	283	1	0.651034	0.806867	0.319843	0.749087	0.319843	0.749087	0.452326	0.651034
Eubacterium_nodatum_group	0	283	1	0.75065	0.866401	0.224706	0.822208	0.224706	0.822208	0.317782	0.75065
Eubacterium_oxidoreducens_group	9	274	0.979856	0.402312	0.62786	-0.600697	0.548042	-0.610056	0.541825	-0.8375	0.402312
Eubacterium_ventriosum_group	27	256	0.516206	0.75539	0.624449	-0.690445	0.489915	-0.67935	0.496916	-0.67935	0.496916
Ruminococcus_gauvreauii_group	0	283	1	0.697583	0.835214	0.274771	0.783492	0.274771	0.783492	0.388585	0.697583
Actinobacteria	1	282	0.536906	0.841503	0.672167	-0.296258	0.767033	-0.295235	0.767814	-0.617498	0.536906
Actinobacteria	2	281	0.164145	0.379632	0.249629	0.368216	0.712712	0.362527	0.716958	1.39126	0.164145
Alcaligenaceae	157	126	0.432713	0.000406105	0.0132562	-0.72153	0.470584	-1.94562	0.0517	-3.53608	0.000406105
Alistipes	11	272	0.0525168	0.989473	0.227956	-1.40703	0.159418	-1.38032	0.167488	-1.93887	0.0525168
Allobaculum	91	192	0.46846	0.365421	0.413746	-1.10808	0.267825	-1.15263	0.249061	-1.15263	0.249061
Anaerofilum	4	279	0.0380825	0.4669	0.133344	0.966147	0.333971	0.952072	0.341061	2.07397	0.0380825
Anaerofustis	1	282	0.421019	0.117017	0.22196	0.536387	0.591691	0.539356	0.589641	1.56742	0.117017
Anaerostipes	0	283	1	0.30101	0.548644	-0.731339	0.464572	-0.731339	0.464572	-1.03427	0.30101
Anaerotruncus	0	283	1	0.769897	0.877438	-0.206836	0.836138	-0.206836	0.836138	-0.29251	0.769897
Bacillaceae	18	265	0.331105	0.807168	0.516969	-0.542589	0.587413	-0.514639	0.606805	-0.971891	0.331105
Bacillales	18	265	0.331105	0.807168	0.516969	-0.542589	0.587413	-0.514639	0.606805	-0.971891	0.331105
Bacilli	0	283	1	0.379188	0.615782	-0.621825	0.534057	-0.621825	0.534057	-0.879394	0.379188
Bacillus	18	265	0.331105	0.807168	0.516969	-0.542589	0.587413	-0.514639	0.606805	-0.971891	0.331105
Bacteroidaceae	62	221	0.509404	0.481166	0.495084	-0.953558	0.340307	-0.964631	0.33473	-0.964631	0.33473
Bacteroidales	0	283	1	0.171863	0.414564	-0.966079	0.334005	-0.966079	0.334005	-1.36624	0.171863
Bacteroides	62	221	0.509404	0.481166	0.495084	-0.953558	0.340307	-0.964631	0.33473	-0.964631	0.33473
Bacteroidetes	0	283	1	0.171863	0.414564	-0.966079	0.334005	-0.966079	0.334005	-1.36624	0.171863
Bacteroidia	0	283	1	0.171863	0.414564	-0.966079	0.334005	-0.966079	0.334005	-1.36624	0.171863
Barnesiella	5	278	0.551355	0.0789449	0.20863	-0.80617	0.420145	-0.821028	0.41163	-1.75684	0.0789449
Betaproteobacteria	143	140	0.291799	0.000324481	0.00973054	-0.649139	0.516249	-1.79658	0.0724026	-3.59493	0.000324481
Bifidobacteriaceae	2	281	0.164145	0.379632	0.249629	0.368216	0.712712	0.362527	0.716958	1.39126	0.164145
Bifidobacteriales	2	281	0.164145	0.379632	0.249629	0.368216	0.712712	0.362527	0.716958	1.39126	0.164145
Bifidobacterium	2	281	0.164145	0.379632	0.249629	0.368216	0.712712	0.362527	0.716958	1.39126	0.164145
Bilophila	0	283	1	0.592181	0.769533	0.378781	0.70485	0.378781	0.70485	0.535678	0.592181
Blautia	2	281	0.613006	0.0876666	0.231819	-1.56224	0.11823	-1.56527	0.11752	-1.70784	0.0876666
Burkholderiales	157	126	0.432713	0.000406105	0.0132562	-0.72153	0.470584	-1.94562	0.0517	-3.53608	0.000406105
Butyricicoccus	7	276	0.514053	0.881296	0.673077	0.571416	0.567718	0.567005	0.570711	0.652539	0.514053
Candidatus_Soleaferrea	0	283	1	0.967484	0.983608	0.0288244	0.977005	0.0288244	0.977005	0.0407638	0.967484
Christensenellaceae	0	283	1	0.00755032	0.0868926	1.88907	0.0588829	1.88907	0.0588829	2.67154	0.00755032
Christensenellaceae_R-7_group	1	282	0.161067	0.00694186	0.033438	0.91278	0.361358	0.917914	0.358664	2.69962	0.00694186
Clostridia	0	283	1	0.536802	0.732668	0.436749	0.662293	0.436749	0.662293	0.617657	0.536802
Clostridiales	0	283	1	0.535376	0.731694	0.438279	0.661184	0.438279	0.661184	0.61982	0.535376
Clostridiales_vadinBB60_group	3	280	0.418492	0.492311	0.453904	1.05805	0.290033	1.0576	0.290236	1.0576	0.290236
Collinsella	20	263	0.278579	0.0889783	0.15744	0.364132	0.71576	0.436494	0.662479	1.70081	0.0889783
Coprococcus_1	1	282	0.291516	0.463539	0.367599	-0.229763	0.818276	-0.227526	0.820015	-1.0548	0.291516
Coriobacteriaceae	0	283	1	0.0416194	0.204008	1.44059	0.1497	1.44059	0.1497	2.03731	0.0416194
Coriobacteriales	0	283	1	0.0416194	0.204008	1.44059	0.1497	1.44059	0.1497	2.03731	0.0416194
Coriobacteriia	0	283	1	0.0416194	0.204008	1.44059	0.1497	1.44059	0.1497	2.03731	0.0416194
Cyanobacteria	31	252	0.359127	0.49088	0.419867	1.143	0.253039	1.13557	0.256136	1.13557	0.256136
Defluviitaleaceae	0	283	1	0.460069	0.678284	0.522364	0.601417	0.522364	0.601417	0.738734	0.460069
Defluviitaleaceae_UCG-011	0	283	1	0.460069	0.678284	0.522364	0.601417	0.522364	0.601417	0.738734	0.460069
Deltaproteobacteria	0	283	1	0.956357	0.977935	0.0386966	0.969132	0.0386966	0.969132	0.0547252	0.956357
Desulfovibrio	34	249	0.278448	0.754862	0.458464	-1.01994	0.307756	-0.987155	0.323567	-1.08381	0.278448
Desulfovibrionaceae	0	283	1	0.956357	0.977935	0.0386966	0.969132	0.0386966	0.969132	0.0547252	0.956357
Desulfovibrionales	0	283	1	0.956357	0.977935	0.0386966	0.969132	0.0386966	0.969132	0.0547252	0.956357
Eggerthella	0	283	1	0.0573513	0.239481	1.34394	0.178967	1.34394	0.178967	1.90062	0.0573513
Eisenbergiella	0	283	1	0.596238	0.772164	0.374638	0.707929	0.374638	0.707929	0.529819	0.596238
Enterobacteriaceae	18	265	0.464634	0.289219	0.36658	-1.25817	0.20833	-1.26648	0.205341	-1.26648	0.205341
Enterobacteriales	18	265	0.464634	0.289219	0.36658	-1.25817	0.20833	-1.26648	0.205341	-1.26648	0.205341
Enterococcaceae	120	163	0.559232	0.699407	0.625404	-0.313331	0.754029	-0.139909	0.888732	-0.583983	0.559232
Enterococcus	120	163	0.559232	0.699407	0.625404	-0.313331	0.754029	-0.139909	0.888732	-0.583983	0.559232
Erysipelatoclostridium	0	283	1	0.492532	0.701806	-0.485279	0.627479	-0.485279	0.627479	-0.686288	0.492532
Erysipelotrichaceae	0	283	1	0.390727	0.625081	-0.60691	0.543911	-0.60691	0.543911	-0.8583	0.390727
Erysipelotrichales	0	283	1	0.390727	0.625081	-0.60691	0.543911	-0.60691	0.543911	-0.8583	0.390727
Erysipelotrichia	0	283	1	0.390727	0.625081	-0.60691	0.543911	-0.60691	0.543911	-0.8583	0.390727
Escherichia-Shigella	18	265	0.464634	0.289219	0.36658	-1.25817	0.20833	-1.26648	0.205341	-1.26648	0.205341
Eubacteriaceae	0	283	1	0.225229	0.474583	0.857538	0.391148	0.857538	0.391148	1.21274	0.225229
Eubacterium	195	88	0.602361	0.599225	0.600791	-0.341469	0.732751	0.00318704	0.997457	0.525515	0.599225
Euryarchaeota	106	177	0.00632155	0.617552	0.0624811	2.57988	0.00988359	2.28391	0.0223766	2.73062	0.00632155
Faecalibacterium	0	283	1	0.512958	0.716211	-0.462617	0.643639	-0.462617	0.643639	-0.654239	0.512958
Family_XIII	0	283	1	0.759131	0.871281	-0.216815	0.828353	-0.216815	0.828353	-0.306622	0.759131
Family_XIII_AD3011_group	0	283	1	0.794344	0.89126	-0.184325	0.853759	-0.184325	0.853759	-0.260674	0.794344
Family_XIII_UCG-001	10	273	0.450128	0.0192364	0.093053	-1.08172	0.279377	-1.12127	0.262173	-2.34092	0.0192364
Firmicutes	0	283	1	0.953615	0.976532	-0.0411308	0.967192	-0.0411308	0.967192	-0.0581677	0.953615
Flavonifractor	24	259	0.415517	0.566605	0.485215	-0.98754	0.323378	-0.980957	0.326614	-0.980957	0.326614
Fusicatenibacter	0	283	1	0.0455456	0.213414	-1.41392	0.157386	-1.41392	0.157386	-1.99958	0.0455456
Gammaproteobacteria	18	265	0.464634	0.289219	0.36658	-1.25817	0.20833	-1.26648	0.205341	-1.26648	0.205341
Gastranaerophilales	31	252	0.359127	0.49088	0.419867	1.143	0.253039	1.13557	0.256136	1.13557	0.256136
Gordonibacter	8	275	0.602809	0.00509789	0.0554351	1.57867	0.114412	1.6125	0.106854	2.80078	0.00509789
Holdemania	22	261	0.977004	0.653838	0.799251	0.325211	0.745022	0.337476	0.735758	0.448437	0.653838
Incertae_Sedis	129	154	0.358338	0.331791	0.344809	-0.342926	0.731654	0.0367532	0.970682	0.970513	0.331791
Intestinibacter	1	282	0.421019	0.533641	0.473997	-0.130618	0.896078	-0.128832	0.897491	-0.804654	0.421019
Intestinimonas	92	191	0.313561	0.0924806	0.170289	-0.105874	0.915682	-0.477069	0.633313	-1.68246	0.0924806
Lachnoclostridium	0	283	1	0.872318	0.93398	-0.113642	0.909521	-0.113642	0.909521	-0.160715	0.872318
Lachnospiraceae	0	283	1	0.14167	0.376391	-1.03916	0.298728	-1.03916	0.298728	-1.4696	0.14167
Lachnospiraceae_FCS020_group	8	275	0.498342	0.656045	0.571782	0.795982	0.426042	0.793715	0.427361	0.793715	0.427361
Lachnospiraceae_FE2018_group	47	236	0.596111	0.770484	0.677712	0.220193	0.825721	0.168474	0.86621	0.530001	0.596111
Lachnospiraceae_NC2004_group	0	283	1	0.678214	0.823537	0.29338	0.769232	0.29338	0.769232	0.414902	0.678214
Lachnospiraceae_ND3007_group	186	97	0.756213	0.545495	0.64227	0.0976742	0.922191	-0.207937	0.835278	-0.604525	0.545495
Lachnospiraceae_NK4A136_group	2	281	0.793542	0.358919	0.533683	0.460699	0.645015	0.463658	0.642893	0.917426	0.358919
Lachnospiraceae_UCG-006	66	217	0.109071	0.234305	0.159862	-1.99529	0.0460109	-1.97405	0.0483762	-1.97405	0.0483762
Lachnospiraceae_UCG-008	1	282	0.596289	0.61761	0.606856	-0.0228579	0.981764	-0.0215702	0.982791	-0.529745	0.596289
Lachnospiraceae_UCG-010	48	235	0.365997	0.309668	0.336657	-1.34449	0.17879	-1.35758	0.174596	-1.35758	0.174596
Lactobacillaceae	0	283	1	0.0821114	0.286551	-1.22935	0.21894	-1.22935	0.21894	-1.73856	0.0821114
Lactobacillales	1	282	0.195433	0.0646353	0.112392	-0.387167	0.698632	-0.391101	0.695723	-1.84777	0.0646353
Lactobacillus	0	283	1	0.0821114	0.286551	-1.22935	0.21894	-1.22935	0.21894	-1.73856	0.0821114
Marvinbryantia	6	277	0.327648	0.0935438	0.17507	-1.87258	0.0611268	-1.87797	0.0603848	-1.87797	0.0603848
Melainabacteria	31	252	0.359127	0.49088	0.419867	1.143	0.253039	1.13557	0.256136	1.13557	0.256136
Methanobacteria	129	154	0.017325	0.629242	0.104411	2.32106	0.0202838	2.02412	0.0429583	2.37974	0.017325
Methanobacteriaceae	129	154	0.017325	0.629242	0.104411	2.32106	0.0202838	2.02412	0.0429583	2.37974	0.017325
Methanobacteriales	129	154	0.017325	0.629242	0.104411	2.32106	0.0202838	2.02412	0.0429583	2.37974	0.017325
Methanobacterium	129	154	0.017325	0.629242	0.104411	2.32106	0.0202838	2.02412	0.0429583	2.37974	0.017325
Mollicutes	0	283	1	0.729183	0.853922	0.24481	0.806604	0.24481	0.806604	0.346213	0.729183
Mollicutes_RF9	0	283	1	0.725093	0.851524	0.248661	0.803623	0.248661	0.803623	0.35166	0.725093
Odoribacter	176	107	0.873128	0.556768	0.69723	-0.357193	0.720948	-0.528445	0.59719	-0.587648	0.556768
Oscillospira	119	164	0.867236	0.158629	0.370903	-0.56218	0.573993	-0.878599	0.379619	-1.4097	0.158629
Papillibacter	37	246	0.157345	0.0664331	0.10224	0.136949	0.891071	0.297998	0.765705	1.83549	0.0664331
Parasutterella	157	126	0.432713	0.000406105	0.0132562	-0.72153	0.470584	-1.94562	0.0517	-3.53608	0.000406105
Peptococcaceae	0	283	1	0.534372	0.731008	0.439358	0.660402	0.439358	0.660402	0.621346	0.534372
Peptococcus	39	244	0.407905	0.519018	0.460119	-0.205695	0.837029	-0.129207	0.897194	-0.827586	0.407905
Peptostreptococcaceae	0	283	1	0.751636	0.86697	0.223787	0.822923	0.223787	0.822923	0.316483	0.751636
Porphyromonadaceae	6	277	0.551355	0.0710769	0.197961	-0.836836	0.402685	-0.855072	0.392511	-1.80499	0.0710769
Proteobacteria	0	283	1	0.0620762	0.249151	-1.31929	0.187074	-1.31929	0.187074	-1.86575	0.0620762
Pseudobutyrivibrio	8	275	0.797051	0.997565	0.89169	0.186558	0.852007	0.184001	0.854012	0.257165	0.797051
Rikenellaceae	11	272	0.0525168	0.989473	0.227956	-1.40703	0.159418	-1.38032	0.167488	-1.93887	0.0525168
Roseburia	156	127	0.354752	0.706299	0.500561	0.998576	0.318	0.920824	0.357143	0.925411	0.354752
Ruminiclostridium	0	283	1	0.3659	0.604896	-0.639352	0.522594	-0.639352	0.522594	-0.90418	0.3659
Ruminiclostridium_1	48	235	0.391743	0.338671	0.364242	1.27015	0.204032	1.28216	0.199785	1.28216	0.199785
Ruminiclostridium_5	0	283	1	0.871703	0.93365	-0.114195	0.909083	-0.114195	0.909083	-0.161496	0.871703
Ruminiclostridium_9	4	279	0.895944	0.345513	0.556381	-0.755406	0.450006	-0.759514	0.447545	-0.943329	0.345513
Ruminococcaceae	0	283	1	0.089259	0.298762	1.2016	0.229518	1.2016	0.229518	1.69932	0.089259
Ruminococcaceae_NK4A214_group	1	282	0.647342	0.410006	0.515183	0.257498	0.796794	0.259102	0.795556	0.823884	0.410006
Ruminococcaceae_UCG-005	0	283	1	0.911325	0.954633	0.078749	0.937232	0.078749	0.937232	0.111368	0.911325
Ruminococcaceae_UCG-009	0	283	1	0.260082	0.509983	-0.796341	0.425834	-0.796341	0.425834	-1.1262	0.260082
Ruminococcaceae_UCG-010	3	280	0.969902	0.518853	0.709391	0.48055	0.630836	0.482845	0.629206	0.645115	0.518853
Ruminococcaceae_UCG-013	0	283	1	0.904941	0.951284	0.084444	0.932703	0.084444	0.932703	0.119422	0.904941
Ruminococcaceae_UCG-014	0	283	1	0.0280508	0.167484	1.55321	0.120372	1.55321	0.120372	2.19658	0.0280508
Ruminococcus_1	2	281	0.708444	0.281078	0.446237	1.02484	0.305439	1.02661	0.304603	1.0779	0.281078
Ruminococcus_2	60	223	0.0907845	0.241087	0.147942	-0.602863	0.5466	-0.366988	0.713628	-1.69127	0.0907845
Shuttleworthia	0	283	1	0.663132	0.814329	0.30801	0.758074	0.30801	0.758074	0.435593	0.663132
Streptococcaceae	187	96	0.100805	0.16115	0.127454	1.10386	0.269654	0.169529	0.865381	1.64097	0.100805
Streptococcus	187	96	0.100805	0.16115	0.127454	1.10386	0.269654	0.169529	0.865381	1.64097	0.100805
Subdoligranulum	0	283	1	0.507232	0.712202	0.468921	0.639126	0.468921	0.639126	0.663154	0.507232
Tenericutes	0	283	1	0.729183	0.853922	0.24481	0.806604	0.24481	0.806604	0.346213	0.729183
Tyzzerella	0	283	1	0.185755	0.430993	-0.935674	0.349441	-0.935674	0.349441	-1.32324	0.185755
Tyzzerella_3	28	255	0.757204	0.998683	0.869601	0.230777	0.817488	0.219773	0.826048	0.309155	0.757204
